# Supplementary material for: The Association between Embryo Development and Chromosomal Results from PGT-A in Women of Advanced Age: A Prospective Cohort Study
Source: J Clin Med. 2024 Jan 22;13(2):626. doi: 10.3390/jcm13020626 (PMC10816670; doi:10.3390/jcm13020626)
Supplement: Supplementary file 1 [file jcm-13-00626-s001.zip]

Archive with 1 entries (1 files):
- jcm-2783080-supplementary.pdf
